# Supplementary material for: ﻿Gastrodiamicrochila (Orchidaceae, Epidendroideae), a new species from Brunei Darussalam
Source: PhytoKeys. 2025 May 2;256:1–11. doi: 10.3897/phytokeys.256.149020 (PMC12065009; doi:10.3897/phytokeys.256.149020)
Supplement: XML Treatment for Gastrodia microchila [file phytokeys.256.149020-treatment1.xml]

<!DOCTYPE tp:taxon-treatment
  PUBLIC "-//TaxonX//DTD Taxonomic Treatment Publishing DTD v0 20100105//EN" "tax-treatment-NSO.dtd">
<tp:taxon-treatment xmlns:tp="http://www.plazi.org/taxpub"><tp:treatment-meta><kwd-group><label>Taxon classification</label><kwd>
              <named-content content-type="kingdom">Plantae</named-content>
            </kwd><kwd>
              <named-content content-type="order">Asparagales</named-content>
            </kwd><kwd>
              <named-content content-type="family">Orchidaceae</named-content>
            </kwd></kwd-group><mixed-citation publication-type="journal"><person-group><name><surname>Hroneš</surname><given-names>Michal</given-names></name><name><surname>Sochor</surname><given-names>Michal</given-names></name><name><surname>Uvírová</surname><given-names>Alena</given-names></name><name><surname>bin Pandai</surname><given-names>Azlan</given-names></name><name><surname>Jaafar</surname><given-names>Salwana</given-names></name><name><surname>Sukri</surname><given-names>Rahayu S.</given-names></name><name><surname>Dančák</surname><given-names>Martin</given-names></name></person-group><article-title>﻿<italic><tp:taxon-name><tp:taxon-name-part taxon-name-part-type="genus" reg="Gastrodia">Gastrodia</tp:taxon-name-part><tp:taxon-name-part taxon-name-part-type="species" reg="microchila">microchila</tp:taxon-name-part></tp:taxon-name></italic> (<tp:taxon-name><tp:taxon-name-part taxon-name-part-type="family">Orchidaceae</tp:taxon-name-part></tp:taxon-name>, <tp:taxon-name><tp:taxon-name-part taxon-name-part-type="subfamily">Epidendroideae</tp:taxon-name-part></tp:taxon-name>), a new species from Brunei Darussalam</article-title><source>PhytoKeys</source><day>02</day><month>05</month><year>2025</year><volume>256</volume><fpage>1</fpage><lpage>11</lpage><pub-id pub-id-type="doi">10.3897/phytokeys.256.149020</pub-id></mixed-citation></tp:treatment-meta><tp:nomenclature><label>﻿</label><tp:taxon-name>
            <object-id xmlns:xlink="http://www.w3.org/1999/xlink" content-type="arpha" xlink:type="simple">722D5CE7-A142-5E85-B44C-4A5E1BC8E37C</object-id>
            <tp:taxon-name-part taxon-name-part-type="genus" reg="Gastrodia">Gastrodia</tp:taxon-name-part>
            <tp:taxon-name-part taxon-name-part-type="species" reg="microchila">microchila</tp:taxon-name-part>
            <object-id xmlns:xlink="http://www.w3.org/1999/xlink" content-type="ipni" xlink:type="simple">urn:lsid:ipni.org:names:77360920-1</object-id>
          </tp:taxon-name><tp:taxon-authority>Hroneš</tp:taxon-authority><tp:taxon-status xmlns:xlink="http://www.w3.org/1999/xlink" xlink:type="simple">sp. nov.</tp:taxon-status><xref ref-type="fig" rid="F1">Figs 1</xref><xref ref-type="fig" rid="F2">, 2</xref><xref ref-type="fig" rid="F3">, 3</xref></tp:nomenclature><tp:treatment-sec sec-type="material" id="SECID0EAEAE"><title>Type.</title><p>Brunei Darussalam • Belait district: Labi village, northern slopes of Bukit Telingan, mixed dipterocarp forest ca. 1.8 km E of primary school in Kampung Rampayoh, <named-content xmlns:xlink="http://www.w3.org/1999/xlink" content-type="dwc:verbatimCoordinates" xlink:type="simple"><named-content content-type="geo-json" specific-use="{&#34;type&#34;:&#34;Point&#34;,&#34;coordinates&#34;:[114.473390,4.376720]}" id="NCID0EJEAE" xlink:type="simple">4.37672°N, 114.47339°E</named-content></named-content>, 200 m alt., 25 Nov 2024, <italic>Hroneš 2024/4</italic> (holotype: BRUN B 045 889).</p></tp:treatment-sec><tp:treatment-sec sec-type="diagnosis" id="SECID0EQEAE"><title>Diagnosis.</title><p><italic><tp:taxon-name><tp:taxon-name-part taxon-name-part-type="genus" reg="Gastrodia">Gastrodia</tp:taxon-name-part><tp:taxon-name-part taxon-name-part-type="species" reg="microchila">microchila</tp:taxon-name-part></tp:taxon-name></italic> is similar to <italic><tp:taxon-name><tp:taxon-name-part taxon-name-part-type="genus" reg="Gastrodia">G.</tp:taxon-name-part><tp:taxon-name-part taxon-name-part-type="species" reg="holttumii">holttumii</tp:taxon-name-part></tp:taxon-name></italic> Carr from Peninsular Malaysia but differs by narrower cylindrical rhizome without distinct nodes (vs. robust, distinctly noded), flowers 8.5–9.0 mm wide, narrowly open (vs. 9.0–11.0 mm wide, widely open), free part of lateral and dorsal sepals oblong triangular to broadly triangular, up to 4.5 × 5.0 mm (vs. elliptic to oblong elliptic, 6.0–7.0 × 3.0–5.0 mm), free part of petals indistinct, ca. 0.7 × 0.6 mm, elliptic (vs. 1.0–2.0 × 0.7–1.0 mm, ovate), hypochile 2.0 × 2.0 mm, broadly oblong-orbicular (vs. 2.0 × 1.5 mm, oblong-ovate) and stelidia longer than anther cap (vs. subequal to anther cap).</p><fig id="F1" position="float" orientation="portrait"><object-id xmlns:xlink="http://www.w3.org/1999/xlink" content-type="doi" xlink:type="simple">10.3897/phytokeys.256.149020.figure1</object-id><object-id xmlns:xlink="http://www.w3.org/1999/xlink" content-type="arpha" xlink:type="simple">32BFA6A0-425E-5C4A-AA06-BE460F289EC9</object-id><label>Figure 1.</label><caption><p><italic><tp:taxon-name><tp:taxon-name-part taxon-name-part-type="genus" reg="Gastrodia">Gastrodia</tp:taxon-name-part><tp:taxon-name-part taxon-name-part-type="species" reg="microchila">microchila</tp:taxon-name-part></tp:taxon-name></italic> Hroneš <bold>A</bold> habit of flowering plant <bold>B</bold> fruiting plant with capsules on elongated pedicels <bold>C</bold> detail of inflorescence with side view of flower <bold>D</bold> front view of flower <bold>E</bold> inflorescence viewed from above <bold>F</bold> flower viewed from below with connate and free part of lateral sepals, and ovary <bold>G</bold> dissected synsepalum showing minute petals and cushion-like smooth tissue on the internal side of sepals <bold>H</bold> part of the stem with leaf <bold>I</bold> tuber <bold>A–I</bold> from <italic>Hroneš 2024/4</italic> (Photo M. Hroneš).</p></caption><graphic xmlns:xlink="http://www.w3.org/1999/xlink" xlink:href="phytokeys-256-001_article-149020__-g001.jpg" position="float" orientation="portrait" xlink:type="simple" id="oo_1321155.jpg"><uri content-type="original_file" xlink:type="simple">https://binary.pensoft.net/fig/1321155</uri></graphic></fig></tp:treatment-sec><tp:treatment-sec sec-type="description" id="SECID0E1GAE"><title>Description.</title><p>Terrestrial, achlorophyllous herb, 16–21 cm tall. Rhizome ca. 50 mm long, 3–6 mm in diameter, tuberous, fleshy, cylindrical, without distinct nodes, densely covered by filiform scales. Stem 128.5–165.0 mm long, 1.8–2.2 mm in diameter, with 4–6 nodes, ± erect, indistinctly ridged, covered by low blunt verrucae, whitish brown, pale greyish brown to beige. Leaves 2.7–5.5 mm long, 2.5–3 mm wide at base, scale-like, broadly triangular, basally clasping, tip acute to erose, brown. Bracts subtenting base of each pedicel 2, unequal in size; longer one 4.0–4.5 mm long and 2.8–3.4 mm wide, broadly triangular, clasping basally, keeled, persistent, covered by low blunt verrucae, brown; shorter one 3.7–4.6 mm long, ca. 0.5 mm wide at base, 1.5–1.8 mm wide in the middle part, stipitate ovate to stipitate triangular with tapering tip, keeled, caducous in lower flowers. Inflorescence loose, 2–4 flowered; rhachis 8.5–10.5 mm long. Pedicel 2.5–5.3 mm long, 1.0–1.4 mm in diameter, elongating to 12.5–100.0 mm in fruit, with 6 distinct ribs, becoming smoother in fruit, greyish pink to pinkish orange. Flower (excluding ovary) 13.0–15.0 mm long, 8.5–9.0 mm wide, spreading almost horizontally, narrowly open, with sepals and petals basally fused, forming a five-lobed, tubular campanulate perianth tube; flower bud pinkish orange. Sepals externally pale pinkish orange, covered by low blunt verrucae (more distinct in young flowers), internally pinkish orange at base and whitish orange to beige apically. Lateral and dorsal sepals connate into synsepalum for ca. 2/3 of their length, lateral sepals connate for up to 1/2 of their length, connation perfect for basal 3–4 mm, additional 3–5 mm connate imperfectly, leaving a conspicuous furrow on the surface of flower; free portion 4.0–4.5 × 4.5–5.0 mm, oblong triangular, cucullate, blunt at apex, with irregular translucent margin, internally with beige-orange to deep orange-pink, cushion-like smooth tissue covering most of the sepal space. Free portion of dorsal sepal 5.0 × 5.0 mm, broadly triangular, blunt and shortly cucullate at apex, with irregular translucent margin. Free portion of petals indistinct, ca. 0.7 × 0.6 mm, elliptic, whitish orange to beige, almost translucent. Lip ca. 3.0 × 2.0 mm, adnate to base of column, greyish pink to beige; hypochile ca. 2.0 × 2.0 mm, thick and fleshy, almost flat, broadly oblong-orbicular; epichile 1.0 × 0.8 mm, oblong to almost rectangular with wide obtuse apex bent downwards, orange to reddish brown; keel ca. 0.4 mm wide, positioned at the transition of hypochile and epichile, hypochile part beige, epichile part reddish brown, with margins raised into two low ridges which have the tallest part at the transition between hypochile and epichile; calli ca. 0.2 × 0.2 mm, ± globose, pale orange-brown. Column ca. 3.0 × 1.9 mm, straight, oblong to rectangular, canaliculate, winged, without distinct rostellum, central part beige, wings slightly ventricose, beige, basally pale pinkish orange; stelidia ca. 0.8 mm long, terete, elliptic-triangular, obtuse, beige, slightly exceeding anther; anther cap ca. 0.6 × 0.9 mm, rectangular-ovate; pollinia not seen; stigma not seen. Ovary 2.3–5.0 × 1.8–2.6 mm, attached at an angle to pedicel, obconical, bluntly trilobed in intersection, slightly ventricose, with 3 high and 3 low ribs alternating to each other, covered by low blunt verrucae, greyish pink basally, greyish brown apically. Capsule 13.2–15.6 × 4.0–5.1 mm, cylindrical-fusiform, greyish pink in most part, brown apically.</p><fig id="F2" position="float" orientation="portrait"><object-id xmlns:xlink="http://www.w3.org/1999/xlink" content-type="doi" xlink:type="simple">10.3897/phytokeys.256.149020.figure2</object-id><object-id xmlns:xlink="http://www.w3.org/1999/xlink" content-type="arpha" xlink:type="simple">C5F6BBA6-D922-50CB-8B51-BFB93A594684</object-id><label>Figure 2.</label><caption><p><italic><tp:taxon-name><tp:taxon-name-part taxon-name-part-type="genus" reg="Gastrodia">Gastrodia</tp:taxon-name-part><tp:taxon-name-part taxon-name-part-type="species" reg="microchila">microchila</tp:taxon-name-part></tp:taxon-name></italic> Hroneš <bold>A</bold> lip <bold>B</bold> column, adaxial view <bold>C</bold> column, side-abaxial view <bold>A–C</bold> from <italic>Hroneš 2024/4</italic> (Photo M. Hroneš). The smallest grid = 1×1 mm.</p></caption><graphic xmlns:xlink="http://www.w3.org/1999/xlink" xlink:href="phytokeys-256-001_article-149020__-g002.jpg" position="float" orientation="portrait" xlink:type="simple" id="oo_1321156.jpg"><uri content-type="original_file" xlink:type="simple">https://binary.pensoft.net/fig/1321156</uri></graphic></fig></tp:treatment-sec><tp:treatment-sec sec-type="distribution" id="SECID0EBIAE"><title>Distribution and habitat.</title><p>Endemic to Brunei Darussalam. So far known only from its type locality in the Belait District. It grows in mixed dipterocarp forest on shady and humid slopes near the small streams. The forest was probably lightly logged in the past.</p><fig id="F3" position="float" orientation="portrait"><object-id xmlns:xlink="http://www.w3.org/1999/xlink" content-type="doi" xlink:type="simple">10.3897/phytokeys.256.149020.figure3</object-id><object-id xmlns:xlink="http://www.w3.org/1999/xlink" content-type="arpha" xlink:type="simple">277A6152-5064-5F33-A6FD-98C5784E3C59</object-id><label>Figure 3.</label><caption><p><italic><tp:taxon-name><tp:taxon-name-part taxon-name-part-type="genus" reg="Gastrodia">Gastrodia</tp:taxon-name-part><tp:taxon-name-part taxon-name-part-type="species" reg="microchila">microchila</tp:taxon-name-part></tp:taxon-name></italic> Hroneš <bold>A</bold> habit of flowering plant <bold>B</bold> detail of inflorescence with bracts <bold>C</bold> dissected synsepalum with free parts of sepals and petals <bold>D</bold> flower viewed from above <bold>E</bold> flower viewed from below <bold>F</bold> front view of flower <bold>G</bold> lip <bold>H</bold> column <bold>A–H</bold> from <italic>Hroneš 2024/4</italic> (Illustration V. Blažek).</p></caption><graphic xmlns:xlink="http://www.w3.org/1999/xlink" xlink:href="phytokeys-256-001_article-149020__-g003.jpg" position="float" orientation="portrait" xlink:type="simple" id="oo_1321157.jpg"><uri content-type="original_file" xlink:type="simple">https://binary.pensoft.net/fig/1321157</uri></graphic></fig></tp:treatment-sec><tp:treatment-sec sec-type="etymology" id="SECID0ESJAE"><title>Etymology.</title><p>The name is derived from the Latin <italic>micro</italic>- = small and -<italic>chilum</italic> = lip, referring to the size of the lip, which is among the smallest in <italic>Gastrodia</italic> species in western Malesia.</p></tp:treatment-sec><tp:treatment-sec sec-type="conservation status" id="SECID0EDKAE"><title>Conservation status.</title><p>The species is currently known from a single small population spanning less than 500 m<sup>2</sup>. Fewer than ten individuals were observed at the site. The population is located in currently unprotected forest. Consequently, any random natural or human-induced event could destroy the site and the entire population. Therefore, we propose to preliminarily treat <italic><tp:taxon-name><tp:taxon-name-part taxon-name-part-type="genus" reg="Gastrodia">G.</tp:taxon-name-part><tp:taxon-name-part taxon-name-part-type="species" reg="microchila">microchila</tp:taxon-name-part></tp:taxon-name></italic> as critically endangered (CR) based on the B2ab(iv)+D criteria.</p></tp:treatment-sec></tp:taxon-treatment>
